# Supplementary material for: New N-Arylpiperazine-Based Compounds as Potential Inhibitors of Purinergic P2X7-Associated Signaling
Source: Life (Basel). 2026 Jun 23;16(7):1046. doi: 10.3390/life16071046 (PMC13413288; doi:10.3390/life16071046)
Supplement: Supplementary file 1 [file life-16-01046-s001.zip]

Archive with 1 entries (1 files):
- life-4355207-supplementary.pdf
